# Supplementary material for: A New Species of Scymnus (Coleoptera, Coccinellidae) from Pakistan with Mitochondrial Genome and Its Phylogenetic Implications
Source: Insects. 2024 May 19;15(5):371. doi: 10.3390/insects15050371 (PMC11122443; doi:10.3390/insects15050371)
Supplement: Supplementary file 1 [file insects-15-00371-s001.zip]

Archive with 1 entries (1 files):
- Supplementary data file-Insects.pdf
